# Supplementary material for: Origins of direction selectivity in the primate retina
Source: Nat Commun. 2022 May 23;13:2862. doi: 10.1038/s41467-022-30405-5 (PMC9126974; doi:10.1038/s41467-022-30405-5)
Supplement: Supplementary file 4 — Source Data [file 41467_2022_30405_MOESM4_ESM.xlsx]

## Sheet: Fig 3d
Fig 3d
	N	Retina#_Cell#	Preferred Direction	Direction Selectivity Index (DSI)
	1	Retina1_Cell6	45	0.795
	2	Retina2_Cell7	204	1
	3	Retina2_Cell6	221	0.822
	4	Retina2_Cell11	31	0.889
	5	Retina2_Cell12	102	0.97
	6	Retina2_Cell18	205	1
	7	Retina2_Cell20	43	0.355
	8	Retina3_Cell9	177	0.469
	9	Retina3_Cell12	136	1
	10	Retina3_Cell13	153	1
	11	Retina4_Cell1	63	0.476
	12	Retina4_Cell6	37	0.75
	13	Retina4_Cell8	33	1
	14	Retina4_Cell10	76	0.903
	15	Retina4_Cell11	53	0.698
	16	Retina4_Cell13	74	1
	17	Retina4_Cell22	95	0.459
	18	Retina4_Cell23	51	0.667
	19	Retina4_Cell26	123	0.933
	20	Retina4_Cell27	103	0.75
	21	Retina4_Cell29	116	1
	22	Retina5_Cell7	56	0.783
	23	Retina5_Cell9	44	0.975
	24	Retina5_Cell14	51	0.966
	25	Retina5_Cell17	20	0.913
	26	Retina5_Cell20	49	0.705

## Sheet: Fig 4k,l,m,n
Fig 4
	Fig 4k					Fig 4l
		Direction (deg)	1st Harmonic response (mV)				Direction (deg)	Response (spike counts)
		0	4.5				0	8
		45	6				45	23
		90	5.9				90	24
		135	3.7				135	3
		180	4.5				180	3
		225	4.1				225	5
		270	2.6				270	2
		315	2.4				315	0
	Fig 4m					Fig 4n
		Bar Direction (deg)	Calcium responses (au)				Bar Direction (deg)	Calcium responses (au)
		0	2206				0	43468.1
		45	1850				45	49695.4
		90	2108				90	65420.8
		135	3739				135	69004.8
		180	4493				180	58247.3
		225	3838				225	43283.7
		270	2061				270	30461.1
		315	1652				315	32412

## Sheet: Fig 7b
Fig 8
	Fig 8d
		Spot diameter(µm)	Amplitude Response (mV)		Spot diameter(µm)	DoG Model response
		10	0.2		10	0.0349641
		20	0		15.9799	0.0893348
		40	0.5		21.9598	0.168841
		60	1.7		27.9397	0.273585
		80	2		33.9196	0.403676
		100	3		39.8995	0.559205
		130	5.9		45.8794	0.740229
		150	7.3		51.8593	0.946735
		180	9.8		57.8392	1.17862
		200	10.4		63.8191	1.43565
		250	12.5		69.799	1.71743
		300	12.8		75.7789	2.02339
		450	11.6		81.7588	2.35275
		600	10.2		87.7387	2.70448
		800	8.9		93.7186	3.07731
					99.6985	3.4697
					105.678	3.87984
					111.658	4.30567
					117.638	4.74484
					123.618	5.1948
					129.598	5.65279
					135.578	6.11587
					141.558	6.58097
					147.538	7.04497
					153.518	7.50471
					159.497	7.95705
					165.477	8.39898
					171.457	8.82759
					177.437	9.24019
					183.417	9.63434
					189.397	10.0079
					195.377	10.3589
					201.357	10.6859
					207.337	10.9878
					213.317	11.2636
					219.296	11.513
					225.276	11.7358
					231.256	11.9322
					237.236	12.1026
					243.216	12.2479
					249.196	12.3689
					255.176	12.4668
					261.156	12.5429
					267.136	12.5987
					273.116	12.6356
					279.095	12.6552
					285.075	12.659
					291.055	12.6487
					297.035	12.6257
					303.015	12.5916
					308.995	12.5477
					314.975	12.4955
					320.955	12.4362
					326.935	12.3709
					332.915	12.3008
					338.894	12.2268
					344.874	12.1498
					350.854	12.0707
					356.834	11.9901
					362.814	11.9088
					368.794	11.8272
					374.774	11.7458
					380.754	11.6651
					386.734	11.5854
					392.714	11.507
					398.693	11.4302
					404.673	11.3552
					410.653	11.2821
					416.633	11.2111
					422.613	11.1422
					428.593	11.0756
					434.573	11.0113
					440.553	10.9493
					446.533	10.8897
					452.513	10.8324
					458.492	10.7774
					464.472	10.7246
					470.452	10.6742
					476.432	10.6259
					482.412	10.5798
					488.392	10.5358
					494.372	10.4939
					500.352	10.4539
					506.332	10.4159
					512.312	10.3797
					518.291	10.3453
					524.271	10.3126
					530.251	10.2815
					536.231	10.2521
					542.211	10.2241
					548.191	10.1977
					554.171	10.1726
					560.151	10.1488
					566.131	10.1264
					572.111	10.1051
					578.09	10.085
					584.07	10.066
					590.05	10.048
					596.03	10.0311
					602.01	10.0151
					607.99	9.99996
					613.97	9.98571
					619.95	9.97227
					625.93	9.95959
					631.91	9.94765
					637.889	9.9364
					643.869	9.9258
					649.849	9.91582
					655.829	9.90643
					661.809	9.8976
					667.789	9.88929
					673.769	9.88148
					679.749	9.87414
					685.729	9.86724
					691.709	9.86077
					697.688	9.85468
					703.668	9.84898
					709.648	9.84362
					715.628	9.8386
					721.608	9.83389
					727.588	9.82948
					733.568	9.82535
					739.548	9.82148
					745.528	9.81786
					751.508	9.81448
					757.487	9.81131
					763.467	9.80835
					769.447	9.80559
					775.427	9.803
					781.407	9.80059
					787.387	9.79834
					793.367	9.79625
					799.347	9.79429

## Sheet: Fig 8d,f
Fig 8
	Fig 8d	Somatic response
			Control (n = 6)					HEPES (n = 3)					Control (n=6)	HEPES (n=3)
		N	Outward Resp (1st harmonic amplitude)	Inward Resp (1st harmonic amplitude)	Ratio (IN/OUT)		N	Outward Resp (1st harmonic amplitude)	Inward Resp (1st harmonic amplitude)	Ratio (IN/OUT)		Average	0.264829	0.83024
		1	13.7333	4.16667	0.303398		1	13.1	9.85	0.751908		SD	0.16824	0.0932126
		2	6.5	1.2	0.184615		2	12	11.2	0.933333
		3	8.7	1.63333	0.187739		3	18.25	14.7	0.805479
		4	6.2	0.6	0.0967742				Average	0.83024
		5	12	2.85	0.2375				SD	0.0932126
		6	5.7	3.3	0.578947
				Average	0.264829
				SD	0.16824
	Fig 8f	Calcium response
			Control (n = 36)				HEPES (n = 11)						Control (n=36)	HEPES (n=11)	GABAzine (n=13)
		N	Outward Resp	Inward Resp	RATIO (IN/OUT)		N	Outward Resp	Inward Resp	Ratio (IN/OUT)		Average	0.316551	0.870026	0.323046
		1	84.6	24.2	0.286052		1	83.82	41.52	0.495347		SD	0.18362	0.312336	0.155708
		2	56.6	26	0.459364		2	17.3	10	0.578035
		3	104.9	21	0.200191		3	40.7	19.34	0.475184
		4	71.66	13.93	0.19439		4	8.3	6.3	0.759036
		5	81.66	31.32	0.383542		5	40	40.6	1.015
		6	53.54	12.43	0.232163		6	102.9	88	0.855199
		7	60.82	35.4	0.582045		7	59.4	70.8	1.19192
		8	61.67	4.77	0.0773472		8	136.4	199.13	1.4599
		9	63.65	31.04	0.487667		9	159.5	112.1	0.702821
		10	79.06	23.1	0.292183		10	149.6	132.2	0.88369
		11	32.77	9.59	0.292646		11	198.5	229.1	1.15416
		12	44.2	24.6	0.556561				Average	0.870026
		13	24.9	2	0.0803213				SD	0.312336
		14	80	8.6	0.1075
		15	37.1	18.5	0.498652
		16	15.4	1.9	0.123377
		17	70.1	21.6	0.308131
		18	145.9	48.9	0.335161
		19	75	44	0.586667
		20	118.7	42.1	0.354676			GABAzine (n = 13)
		21	212.1	169.8	0.800566		N	Outward Resp	Inward Resp	Ratio (IN/OUT)
		22	94.5	30.1	0.318519		1	83.36	2.57	0.0308301
		23	125.9	36.3	0.288324		2	32.7	12.1	0.370031
		24	206.85	103.3	0.499396		3	57.85	12.6	0.217805
		25	208.1	104.5	0.502162		4	65.9	13.8	0.209408
		26	102.5	23.8	0.232195		5	129.7	21.7	0.167309
		27	218.7	121.9	0.557385		6	45.2	8.6	0.190265
		28	95.5	50.1	0.524607		7	51.7	17.4	0.336557
		29	21.1	1.9	0.0900474		8	45	17.4	0.386667
		30	32.1	2.5	0.0778816		9	126.1	55	0.436162
		31	25.05	4.35	0.173653		10	116.4	72.8333	0.625716
		32	25.5	2.5	0.0980392		11	119.75	56	0.467641
		33	30.1	5.2	0.172757		12	154.4	62.7	0.406088
		34	28.4	3.2	0.112676		13	91.8	32.6	0.35512
		35	15.3	4.1	0.267974				Average	0.323046
		36	27.8	6.7	0.241007				SD	0.155708
				Average	0.316551
				SD	0.18362

## Sheet: Fig 9k
Fig 9j	Histogram
		Radial distance from somas ( µm)
	N	Midget (n=25)	DB 4/5 (n=23)	N
	1	12.08	18.54	1
	2	7.73	35.38	2
	3	19.44	50.82	3
	4	28.01	57.83	4
	5	20.71	68.08	5
	6	22.53	50.82	6
	7	22.67	15.66	7
	8	5.93	39.03	8
	9	50.46	39.24	9
	10	65.3	53.34	10
	11	54.25	56.5	11
	12	70.35	41.56	12
	13	43.51	73.34	13
	14	4.7	88.29	14
	15	10.01	39.18	15
	16	19.33	53.39	16
	17	18.69	36.34	17
	18	28.17	51.49	18
	19	25.64	71.7	19
	20	28.17	75.81	20
	21	34.8	73.28	21
	22	47.75	76.44	22
	23	55.32	82.75	23
	24	83.74	54.2961	Average
	25	83.74	19.6416	SD
	Average	34.5212
	SD	23.5606
